# Supplementary material for: Examining the Role of Testosterone in Mediating Short-Term Aggressive Responses to Social Stimuli in a Lizard
Source: PLoS One. 2015 Apr 23;10(4):e0125015. doi: 10.1371/journal.pone.0125015 (PMC4407986; doi:10.1371/journal.pone.0125015)
Supplement: S1 Dataset — ‘AggTest’ is the aggression test that was given to half of the individuals, 1 = did receive an aggression test, 2 = no aggression test. ‘Time’ refers to the first or second sample, 1 = is the testosterone concentration sample that was initially taken, 2 = the testosterone concentration sample that was taken after the aggression test. ‘Testos’ is the circulating testosterone concentration in ng/ml. Experiment 2: Refers to the experiment in which we manipulated testosterone concentrations. ‘Treat’ refers to the treatment group, 1 = control, 2 = sham control, 3 = testosterone increase, 4 = testosterone block. ‘Week’ refers to the time points, 1 = week 1 when we conducted pre-treatment aggression tests, 2 = week two when we conducted post-treatment aggression tests. ‘Agg’ refers to the aggression score for each individual. Exp2 treat check: refers to the extra animals that we treated in order to test that the treatments used in experiment 2 worked. Treatment groups are the same as above, and testosterone concentrations were measured pre and post treatment. (XLSX) [file pone.0125015.s001.xlsx]

## Sheet: Exp1
ID	AggTest	Time	Testos
2	1	1	17
4	1	1	10.9
6	1	1	14.4
10	1	1	16.3
12	1	1	7.1
14	1	1	20.6
16	1	1	14.1
20	1	1	25.7
22	1	1	41.9
24	1	1	37.9
26	1	1	20.5
28	1	1	23
32	1	1	6.5
34	1	1	9.8
36	1	1	18.3
2	1	2	15.7
4	1	2	24.2
6	1	2	13.9
10	1	2	21.3
12	1	2	13.2
14	1	2	7.9
16	1	2	15.8
20	1	2	20.8
22	1	2	16.7
24	1	2	12
26	1	2	10.2
28	1	2	18.3
32	1	2	20.7
34	1	2	15.4
36	1	2	10.9
1	2	1	17.2
3	2	1	12.5
5	2	1	16.9
7	2	1	16.7
11	2	1	9.7
13	2	1	9.9
15	2	1	6
19	2	1	20
21	2	1	25.7
23	2	1	22.8
25	2	1	21.2
27	2	1	24.9
31	2	1	20.3
33	2	1	34.9
35	2	1	27.3
1	2	2	15.8
3	2	2	16.1
5	2	2	16.1
7	2	2	25
11	2	2	21.4
13	2	2	14.4
15	2	2	11.8
19	2	2	28.9
21	2	2	44.6
23	2	2	23.9
25	2	2	22.8
27	2	2	25.4
31	2	2	13.5
33	2	2	21.6
35	2	2	16.1

## Sheet: Exp2
ID	Treat	week	agg
1	1	1	-0.380823
2	3	1	-0.529613
4	2	1	-0.529613
5	4	1	-0.380823
6	3	1	0.609067
7	1	1	-0.529613
8	2	1	-0.678405
9	1	1	0.481885
10	1	1	1.26427
11	4	1	-0.607958
12	1	1	1.33878
13	3	1	-0.607958
14	3	1	-0.025785
15	4	1	1.98805
16	4	1	-0.678405
17	3	1	-0.02069
18	3	1	1.70346
19	2	1	1.62512
21	4	1	-0.678405
22	2	1	1.36547
23	2	1	1.19196
24	3	1	1.67676
25	1	1	-0.459165
26	1	1	-0.302478
27	1	1	1.047
28	4	1	-0.396615
30	2	1	1.59842
31	2	1	-0.678405
32	4	1	-0.310375
33	3	1	-0.607958
34	4	1	-0.678405
35	2	1	-0.607958
36	1	1	-0.678405
38	1	1	-0.678405
39	1	1	-0.607958
40	2	1	1.60226
41	4	1	0.190653
42	1	1	1.78948
43	3	1	-0.091135
45	2	1	-0.678405
46	3	1	-0.205333
47	2	1	-0.60006
48	3	1	-0.678405
49	1	1	-0.678405
50	3	1	-0.678405
52	1	1	-0.607958
53	4	1	-0.678405
55	3	1	-0.678405
56	2	1	1.78564
57	1	1	1.98805
58	4	1	1.88685
59	2	1	0.048505
60	3	1	-0.388717
61	4	1	-0.678405
62	3	1	-0.607958
63	3	1	0.189397
64	4	1	-0.678405
66	3	1	-0.185275
67	2	1	-0.607958
68	4	1	-0.678405
69	1	1	-0.607958
71	1	1	1.57556
74	1	1	-0.678405
75	4	1	1.29097
76	2	1	0.792458
77	3	1	0.63577
78	4	1	0.70496
79	2	1	-0.45127
80	2	1	-0.459165
1	1	2	-0.529613
2	3	2	-0.380823
4	2	2	-0.60006
5	4	2	0.792458
6	3	2	1.00254
7	1	2	-0.607958
8	2	2	-0.459165
9	1	2	0.37684
10	1	2	1.57556
11	4	2	-0.678405
12	1	2	0.66247
13	3	2	-0.177377
14	3	2	0.740812
15	4	2	2.68129
16	4	2	-0.678405
17	3	2	-0.134885
18	3	2	-0.27578
19	2	2	-0.678405
21	4	2	-0.678405
22	2	2	-0.678405
23	2	2	0.863618
24	3	2	0.427438
25	1	2	-0.310375
26	1	2	-0.459165
27	1	2	-0.323367
28	4	2	-0.678405
30	2	2	0.25475
31	2	2	-0.678405
32	4	2	-0.380823
33	3	2	-0.678405
34	4	2	0.872555
35	2	2	-0.607958
36	1	2	-0.678405
38	1	2	-0.380823
39	1	2	1.78564
40	2	2	-0.388717
41	4	2	0.112308
42	1	2	1.78948
43	3	2	-0.467062
45	2	2	-0.607958
46	3	2	-0.459165
47	2	2	-0.174575
48	3	2	-0.529613
49	1	2	-0.678405
50	3	2	-0.607958
52	1	2	-0.247823
53	4	2	-0.310375
55	3	2	-0.678405
56	2	2	1.88301
57	1	2	-0.53751
58	4	2	1.28713
59	2	2	-0.174575
60	3	2	-0.607958
61	4	2	-0.678405
62	3	2	-0.42457
63	3	2	-0.467062
64	4	2	-0.678405
66	3	2	-0.607958
67	2	2	-0.607958
68	4	2	-0.53751
69	1	2	-0.467062
71	1	2	0.504025
74	1	2	-0.678405
75	4	2	-0.388717
76	2	2	1.5794
77	3	2	-0.310375
78	4	2	-0.529613
79	2	2	-0.529613
80	2	2	-0.678405

## Sheet: Exp2 treat check
ID	Treat	Tngml T1	Tngml T2
1	2	8.3	5.2
4	2	0.5	6.4
7	2	6.8	6.8
10	2	3.1	7.4
13	2	0	15.7
2	3	0.6	31.6
5	3	2.5	10.9
8	3	3.5	26.8
11	3	4.1	45.5
14	3	4.7	10.3
3	4	3.3	20.4
6	4	5.8	53.7
9	4	5	24.2
12	4	4.4	2.8
15	4	2.7	21.3
